# Supplementary material for: Hyperoxidized Species of Heme Have a Potent Capacity to Induce Autoreactivity of Human IgG Antibodies
Source: Int J Mol Sci. 2023 Feb 8;24(4):3416. doi: 10.3390/ijms24043416 (PMC9960230; doi:10.3390/ijms24043416)
Supplement: Supplementary file 1 [file ijms-24-03416-s001.zip]

Archive with 1 entries (1 files):
- ijms-2164251-supplementary.pptx
